# Supplementary material for: Ancestral BG1 Alleles and Structural Conservation Ensure Immune-Related Genetic Resilience in Southeast Asian Chicken Lineages
Source: Animals (Basel). 2026 May 3;16(9):1398. doi: 10.3390/ani16091398 (PMC13162802; doi:10.3390/ani16091398)
Supplement: Supplementary file 1 [file animals-16-01398-s001.zip]

Archive with 1 entries (1 files):
- animals-4265464-supplementary.pdf
